# Supplementary material for: Genome Editing Tools in Plants
Source: Genes (Basel). 2017 Dec 19;8(12):399. doi: 10.3390/genes8120399 (PMC5748717; doi:10.3390/genes8120399)
Supplement: Supplementary file 1 [file genes-08-00399-s001.zip]

Archive with 4 entries (4 files):
- Supplementary Figures/Supplementary Figure 1.jpeg
- Supplementary Figures/Supplementary Figure 2.jpeg
- Supplementary Figures/Supplementary Figure 3.jpeg
- Supplementary Figures/Supplementary Figure 4.jpeg
